# Supplementary material for: Enhancing Thermal Insulation of EPDM Ablators via Constructing Alternating Planar Architectures
Source: Polymers (Basel). 2022 Apr 12;14(8):1570. doi: 10.3390/polym14081570 (PMC9028349; doi:10.3390/polym14081570)
Supplement: Supplementary file 1 [file polymers-14-01570-s001.zip]

Archive with 1 entries (1 files):
- polymers-1666914-supplementary.pdf
